# Supplementary material for: Multimodal magnetic resonance imaging after experimental moderate and severe traumatic brain injury: A longitudinal correlative assessment of structural and cerebral blood flow changes
Source: PLoS One. 2023 Aug 7;18(8):e0289786. doi: 10.1371/journal.pone.0289786 (PMC10406285; doi:10.1371/journal.pone.0289786)
Supplement: S1 Table — Data presented in this table represent the significant differences between groups and time points for ipsilateral DTI and PWI measurements. (XLSX) [file pone.0289786.s001.xlsx]

## Sheet: Sheet1
Supplementary Table 1: Statistical values of significant differences between groups and time points for ipsilateral DTI and PWI measurements
ADC (µm^2/s)
Cortex	Time Point	Mean 1	Mean 2	Mean Diff.	SE of diff.	q	DF	95.00% CI of diff.	p-value
	4 months
	Sham vs. Moderate TBI	0.000748	0.0007835	-3.55e-05	1.202e-05	4.176	14.41	-6.687e-005 to -4.133e-006	0.026
Hippocampus	Time Point	Mean 1	Mean 2	Mean Diff.	SE of diff.	q	DF	95.00% CI of diff.	p-value
	3 Day
	Sham vs. Moderate TBI	0.0008246	0.0007651	5.948e-05	1.812e-05	4.642	14.72	1.231e-005 to 0.0001066	0.0134
	14 Day
	Sham vs. Severe TBI	0.0008223	0.0008649	-4.26e-05	1.51e-05	3.989	14.97	-8.185e-005 to -3.361e-006	0.0327
	1 month
	Sham vs. Moderate TBI	0.0008032	0.0008673	-6.405e-05	2.187e-05	4.142	14.84	-0.0001209 to -7.181e-006	0.0266
	Sham vs. Severe TBI	0.0008032	0.0008926	-8.942e-05	2.112e-05	5.988	15.28	-0.0001442 to -3.467e-005	0.0019
	4 months
	Sham vs. Moderate TBI	0.0007825	0.0008386	-5.613e-05	1.461e-05	5.434	15.79	-9.387e-005 to -1.838e-005	0.004
	Sham vs. Severe TBI	0.0007825	0.000899	-0.0001165	2.556e-05	6.446	8.392	-0.0001888 to -4.418e-005	0.0042
	6 months
	Sham vs. Moderate TBI	0.0008025	0.0008523	-4.975e-05	1.866e-05	3.771	15.88	-9.792e-005 to -1.576e-006	0.0425
	Sham vs. Severe TBI	0.0008025	0.000864	-6.15e-05	1.861e-05	4.672	15.89	-0.0001096 to -1.344e-005	0.0119
	8 months
	Sham vs. Severe TBI	0.0007908	0.0008786	-8.783e-05	2.87e-05	4.327	7.617	-0.0001707 to -4.941e-006	0.0391
	12 months
	Sham vs. Moderate TBI	0.0007855	0.0008464	-6.087e-05	1.661e-05	5.182	11.45	-0.0001055 to -1.626e-005	0.009
	Sham vs. Severe TBI	0.0007855	0.0008824	-9.688e-05	3.054e-05	4.486	8.123	-0.0001839 to -9.884e-006	0.031
Corpus Callosum	Time Point	Mean 1	Mean 2	Mean Diff.	SE of diff.	q	DF	95.00% CI of diff.	p-value
	1 month
	Sham vs. Severe TBI	0.0007455	0.0008128	-6.725e-05	2.568e-05	3.704	15.45	-0.0001337 to -7.558e-007	0.0473
	6 months
	Sham vs. Severe TBI	0.0007237	0.0008053	-8.155e-05	2.985e-05	3.863	11.14	-0.0001620 to -1.079e-006	0.047
	8 months
	Sham vs. Severe TBI	0.0007384	0.0008326	-9.423e-05	2.908e-05	4.583	11.1	-0.0001726 to -1.580e-005	0.0196
	Moderate TBI vs. Severe TBI	0.0007366	0.0008326	-9.6e-05	3.314e-05	4.096	13.56	-0.0001831 to -8.927e-006	0.0303
External Capsule	Time Point	Mean 1	Mean 2	Mean Diff.	SE of diff.	q	DF	95.00% CI of diff.	p-value
	3 days
	Sham vs. Moderate TBI	0.0008212	0.0007443	7.695e-05	2.747e-05	3.962	15.48	5.833e-006 to 0.0001481	0.0332
	14 Days
	Sham vs. Moderate TBI	0.0008239	0.000763	6.087e-05	1.563e-05	5.507	13.36	1.974e-005 to 0.0001020	0.0047
	1 month
	Sham vs. Severe TBI	0.0007837	0.0008999	-0.0001162	3.672e-05	4.475	10.54	-0.0002160 to -1.637e-005	0.0236
	6 months
	Sham vs. Severe TBI	0.0008069	0.001115	-0.0003079	9.216e-05	4.724	7.212	-0.0005773 to -3.836e-005	0.0283
	8 months
	Sham vs. Severe TBI	0.0008016	0.001182	-0.0003807	0.0001004	5.362	7.2	-0.0006744 to -8.694e-005	0.0156
	12 months
	Sham vs. Severe TBI	0.0007856	0.0009748	-0.0001892	5.777e-05	4.63	7.767	-0.0003553 to -2.302e-005	0.0282
FA (a.u.)
Cortex	Time Point	Mean 1	Mean 2	Mean Diff.	SE of diff.	q	DF	95.00% CI of diff.	p-value
	(ns)
Hippocampus	Time Point	Mean 1	Mean 2	Mean Diff.	SE of diff.	q	DF	95.00% CI of diff.	p-value
	8 months
	Sham vs. Severe TBI	0.4314	0.3865	0.0449	0.01499	4.236	14.79	0.005903 to 0.08391	0.0235
	12 months
	Sham vs. Severe TBI	0.454	0.4072	0.04681	0.01361	4.864	13.81	0.01113 to 0.08248	0.0106
Corpus Callosum	Time Point	Mean 1	Mean 2	Mean Diff.	SE of diff.	q	DF	95.00% CI of diff.	p-value
	6 months
	Sham vs. Moderate TBI	0.569	0.4827	0.08622	0.01587	7.686	11.53	0.04366 to 0.1288	0.0005
	12 months
	Sham vs. Moderate TBI	0.563	0.5029	0.06011	0.0194	4.381	15.97	0.01004 to 0.1102	0.018
External Capsule	Time Point	Mean 1	Mean 2	Mean Diff.	SE of diff.	q	DF	95.00% CI of diff.	p-value
	3 days
	Sham vs. Moderate TBI	0.5209	0.4491	0.07181	0.01722	5.896	13.85	0.02667 to 0.1170	0.0026
	Sham vs. Severe TBI	0.5209	0.4381	0.0828	0.02377	4.927	14.42	0.02080 to 0.1448	0.0092
	4 months
	Sham vs. Severe TBI	0.5054	0.4048	0.1006	0.01864	7.631	13.81	0.05172 to 0.1494	0.0003
	6 months
	Sham vs. Moderate TBI	0.5237	0.4337	0.08998	0.02656	4.792	11.23	0.01848 to 0.1615	0.015
	Sham vs. Severe TBI	0.5237	0.4397	0.08394	0.01969	6.029	15.01	0.03280 to 0.1351	0.0018
	8 months
	Sham vs. Moderate TBI	0.5201	0.4678	0.05228	0.01919	3.854	14.96	0.002433 to 0.1021	0.0393
	Sham vs. Severe TBI	0.5201	0.4009	0.1193	0.01564	10.78	15.52	0.07878 to 0.1598	<0.0001
	Moderate TBI vs. Severe TBI	0.4678	0.4009	0.06699	0.01717	5.518	11.91	0.02114 to 0.1128	0.0056
	12 months
	Sham vs. Moderate TBI	0.5334	0.4807	0.05275	0.01923	3.88	10.93	0.0007656 to 0.1047	0.0467
	Sham vs. Severe TBI	0.5334	0.4468	0.08663	0.01687	7.263	12.33	0.04179 to 0.1315	0.0006
RD (µm^2/s)
Cortex	Time Point	Mean 1	Mean 2	Mean Diff.	SE of diff.	q	DF	95.00% CI of diff.	p-value
	(ns)
Hippocampus	Time Point	Mean 1	Mean 2	Mean Diff.	SE of diff.	q	DF	95.00% CI of diff.	p-value
	14 days
	Sham vs. Severe TBI	0.0006411	0.0006763	-3.514e-05	1.241e-05	4.006	14.78	-6.741e-005 to -2.866e-006	0.0322
	1 month
	Sham vs. Moderate TBI	0.000621	0.0006744	-5.337e-05	1.919e-05	3.934	10.2	-0.0001058 to -9.440e-007	0.0461
	Sham vs. Severe TBI	0.000621	0.0007011	-8.013e-05	1.786e-05	6.343	10.78	-0.0001285 to -3.173e-005	0.0026
	4 months
	Sham vs. Moderate TBI	0.0006063	0.0006613	-5.498e-05	1.19e-05	6.536	15.48	-8.578e-005 to -2.418e-005	0.0008
	Sham vs. Severe TBI	0.0006063	0.0007056	-9.93e-05	1.708e-05	8.221	9.525	-0.0001465 to -5.209e-005	0.0005
	6 months
	Sham vs. Moderate TBI	0.0006083	0.0006643	-5.595e-05	1.262e-05	6.269	14.42	-8.887e-005 to -2.303e-005	0.0014
	Sham vs. Severe TBI	0.0006083	0.0006763	-6.795e-05	1.107e-05	8.685	15.87	-9.652e-005 to -3.938e-005	<0.0001
	8 months
	Sham vs. Severe TBI	0.0006029	0.0006943	-9.135e-05	2.412e-05	5.356	8.05	-0.0001602 to -2.252e-005	0.013
	12 months
	Sham vs. Moderate TBI	0.0005825	0.0006576	-7.513e-05	1.748e-05	6.077	13.51	-0.0001211 to -2.918e-005	0.0021
	Sham vs. Severe TBI	0.0005825	0.0006844	-0.0001019	2.53e-05	5.694	9.781	-0.0001715 to -3.225e-005	0.0065
Corpus Callosum	Time Point	Mean 1	Mean 2	Mean Diff.	SE of diff.	q	DF	95.00% CI of diff.	p-value
	14 days
	Sham vs. Severe TBI	0.0005131	0.0005798	-6.664e-05	2.065e-05	4.565	11.89	-0.0001218 to -1.149e-005	0.0186
	1 month
	Sham vs. Severe TBI	0.0005287	0.0005883	-5.955e-05	2.217e-05	3.798	14.17	-0.0001175 to -1.594e-006	0.0437
	6 months
	Sham vs. Moderate TBI	0.000474	0.0005668	-9.275e-05	2.447e-05	5.36	15.94	-0.0001559 to -2.959e-005	0.0043
	Sham vs. Severe TBI	0.000474	0.0005811	-0.0001071	2.592e-05	5.845	15.52	-0.0001742 to -4.004e-005	0.0023
	8 months
	Sham vs. Severe TBI	0.0005113	0.000621	-0.0001097	3.186e-05	4.87	10.52	-0.0001963 to -2.308e-005	0.0148
	Moderate TBI vs. Severe TBI	0.000521	0.000621	-0.0001	3.531e-05	4.005	12.88	-0.0001933 to -6.660e-006	0.0355
External Capsule	Time Point	Mean 1	Mean 2	Mean Diff.	SE of diff.	q	DF	95.00% CI of diff.	p-value
	1 month
	Sham vs. Moderate TBI	0.0005224	0.0006116	-8.923e-05	2.055e-05	6.142	12.24	-0.0001439 to -3.455e-005	0.0024
	Sham vs. Severe TBI	0.0005224	0.0006503	-0.0001279	3.648e-05	4.956	8.409	-0.0002310 to -2.466e-005	0.0182
	4 months
	Sham vs. Moderate TBI	0.0005074	0.0006284	-0.000121	3.186e-05	5.37	7.558	-0.0002132 to -2.881e-005	0.0143
	Sham vs. Severe TBI	0.0005074	0.0007693	-0.0002619	6.623e-05	5.593	6.107	-0.0004641 to -5.973e-005	0.0171
	6 months
	Sham vs. Moderate TBI	0.0005058	0.0006989	-0.0001931	6.398e-05	4.268	7.2	-0.0003802 to -5.928e-006	0.044
	Sham vs. Severe TBI	0.0005058	0.0008385	-0.0003327	7.39e-05	6.367	7.149	-0.0005492 to -0.0001162	0.0065
	8 months
	Sham vs. Severe TBI	0.0005173	0.0009164	-0.0003991	8.654e-05	6.522	7.222	-0.0006520 to -0.0001461	0.0056
	12 months
	Sham vs. Severe TBI	0.0004878	0.0007035	-0.0002157	4.486e-05	6.8	7.636	-0.0003452 to -8.622e-005	0.0038
PWI (ml/g/min)
Cortex	Time Point	Mean 1	Mean 2	Mean Diff.	SE of diff.	q	DF	95.00% CI of diff.	p-value
	4 months
	Sham vs. Moderate TBI	1.204	0.977	0.2266	0.07504	4.271	12.18	0.02681 to 0.4264	0.0264
	Sham vs. Severe TBI	1.204	0.9112	0.2924	0.1013	4.081	15.36	0.02987 to 0.5550	0.0283
	6 months
	Sham vs. Severe TBI	1.283	0.9307	0.3519	0.1094	4.549	16	0.06961 to 0.6342	0.0141
Hippocampus	Time Point	Mean 1	Mean 2	Mean Diff.	SE of diff.	q	DF	95.00% CI of diff.	p-value
	Day 3
	Sham vs. Moderate TBI	1.17	0.8718	0.2982	0.09616	4.386	15.86	0.04990 to 0.5465	0.0179
	4 months
	Sham vs. Severe TBI	1.325	0.9835	0.3417	0.1018	4.747	15.22	0.07767 to 0.6056	0.0112
	6 months
	Sham vs. Moderate TBI	1.48	1.041	0.4387	0.1049	5.912	12.39	0.1600 to 0.7175	0.0032
	Sham vs. Severe TBI	1.48	1.079	0.4012	0.1067	5.318	12.19	0.1172 to 0.6851	0.0069
	8 months
	Sham vs. Moderate TBI	1.407	0.9834	0.4238	0.1238	4.842	15.09	0.1025 to 0.7451	0.0098
	Sham vs. Severe TBI	1.407	1.04	0.3673	0.125	4.157	14.96	0.04264 to 0.6920	0.0259
	12 months
	Sham vs. Moderate TBI	1.488	1.108	0.3805	0.1148	4.686	11.21	0.07117 to 0.6898	0.0171
	Sham vs. Severe TBI	1.488	1.046	0.4421	0.1431	4.37	9.524	0.04663 to 0.8376	0.0297

## Sheet: Sheet2
Cortex
	Moderate							12 months
								PWI ADC
	Severe			1 month		6 months
				PWI ADC		PWI Histo
				PWI RD
Hippocampus
	Moderate	none
	Severe					6 months	8 months
						PWI FA	PWI FA
Corpus Callosum
	Moderate	3 day	14 days
		Histo ADC	PWI Histo
		Histo RD
		PWI FA
	Severe	none
External Capsule
	Moderate	3 days	14 days
		PWI Histo	PWI FA
	Severe				4 months		8 months	12 months
					PWI RD		Histo FA	Histo ADC
					PWI FA			Histo RD
Major white matter tracts in moderate TBI is acute changes that correlate with chronic 12 month histopath
	Severe animals correlte more in chrinic time poiunts
	12 of 17 correlaitons involving PWI
	8 of 17 with histology
	14 with DTI	4 ADC; 4 RD; 6 FA
	Changes in the EC most correlative
	Gray matter all PWI correlations
	Seems that if looking in gray matter, then PWI is a good prognostic determinator at more chronic time points in severe TBI animals
	Looking at major white matter, then acute time points in moderate TBI and chronically in severe TBI;
		At acute time points in moderate, there is significxanf correlation with 12 month histology
