# Supplementary material for: Multimodal magnetic resonance imaging after experimental moderate and severe traumatic brain injury: A longitudinal correlative assessment of structural and cerebral blood flow changes
Source: PLoS One. 2023 Aug 7;18(8):e0289786. doi: 10.1371/journal.pone.0289786 (PMC10406285; doi:10.1371/journal.pone.0289786)
Supplement: S2 Table — Limited correlations were presented in the manuscript and this table reports the full regression analysis for the study. (XLSX) [file pone.0289786.s002.xlsx]

## Sheet: Sheet1
Supplementary Table 2: Full linear regression statistics
IPSILATERAL CORTEX						IPSILATERAL HIPPOCAMPUS						IPSILATERAL CORPUS CALLOSUM
1 month severe TBI: ADC and PWI			6 months severe TBI: PWI and atrophy			6 months severe TBI: FA and PWI			8 months severe TBI: FA and PWI			3 days moderate TBI: ADC and atrophy			3 days moderate TBI: RD and atrophy
Best-fit values			Best-fit values			Best-fit values			Best-fit values			Best-fit values			Best-fit values
Slope	-0.000329		Slope	-0.009022		Slope	0.06162		Slope	0.06571		Slope	2.907e-06		Slope	5.037e-06
Y-intercept	0.001121		Y-intercept	1.204		Y-intercept	0.3307		Y-intercept	0.3182		Y-intercept	0.000665		Y-intercept	0.000437
X-intercept	3.406		X-intercept	133.4		X-intercept	-5.367		X-intercept	-4.842		X-intercept	-228.8		X-intercept	-86.76
1/slope	-3040		1/slope	-110.8		1/slope	16.23		1/slope	15.22		1/slope	343996		1/slope	198522
Std. Error			Std. Error			Std. Error			Std. Error			Std. Error			Std. Error
Slope	8.873e-05		Slope	0.001552		Slope	0.02497		Slope	0.02297		Slope	1.035e-06		Slope	1.275e-06
Y-intercept	8.294e-05		Y-intercept	0.05605		Y-intercept	0.02758		Y-intercept	0.02456		Y-intercept	1.952e-05		Y-intercept	2.404e-05
95% Confidence Intervals			95% Confidence Intervals			95% Confidence Intervals			95% Confidence Intervals			95% Confidence Intervals			95% Confidence Intervals
Slope	-0.0005461 to -0.0001119		Slope	-0.01282 to -0.005226		Slope	0.0005297 to 0.1227		Slope	0.009508 to 0.1219		Slope	2.458e-007 to 5.568e-006		Slope	1.760e-006 to 8.315e-006
Y-intercept	0.0009176 to 0.001323		Y-intercept	1.067 to 1.341		Y-intercept	0.2632 to 0.3982		Y-intercept	0.2581 to 0.3783		Y-intercept	0.0006149 to 0.0007152		Y-intercept	0.0003752 to 0.0004988
X-intercept	2.419 to 8.219		X-intercept	102.1 to 209.1		X-intercept	-748.7 to -2.154		X-intercept	-39.61 to -2.126		X-intercept	-2874 to -111.8		X-intercept	-277.7 to -46.07
Goodness of Fit			Goodness of Fit			Goodness of Fit			Goodness of Fit			Goodness of Fit			Goodness of Fit
R squared	0.6962		R squared	0.8493		R squared	0.5038		R squared	0.577		R squared	0.612		R squared	0.7574
Sy.x	2.983e-05		Sy.x	0.08653		Sy.x	0.01685		Sy.x	0.01619		Sy.x	2.916e-05		Sy.x	3.591e-05
Is slope significantly non-zero?			Is slope significantly non-zero?			Is slope significantly non-zero?			Is slope significantly non-zero?			Is slope significantly non-zero?			Is slope significantly non-zero?
F	13.75		F	33.82		F	6.092		F	8.184		F	7.885		F	15.61
DFn, DFd	1, 6		DFn, DFd	1, 6		DFn, DFd	1, 6		DFn, DFd	1, 6		DFn, DFd	1, 5		DFn, DFd	1, 5
P value	0.01		P value	0.0011		P value	0.0486		P value	0.0288		P value	0.0376		P value	0.0108
Deviation from zero?	Significant		Deviation from zero?	Significant		Deviation from zero?	Significant		Deviation from zero?	Significant		Deviation from zero?	Significant		Deviation from zero?	Significant
Equation	Y = -0.0003290*X + 0.001121		Equation	Y = -0.009022*X + 1.204		Equation	Y = 0.06162*X + 0.3307		Equation	Y = 0.06571*X + 0.3182		Equation	Y = 2.907e-006*X + 0.0006650		Equation	Y = 5.037e-006*X + 0.0004370
